# Supplementary material for: Interrogating RNA and protein spatial subcellular distribution in smFISH data with DypFISH
Source: Cell Rep Methods. 2021 Sep 13;1(5):100068. doi: 10.1016/j.crmeth.2021.100068 (PMC9017151; doi:10.1016/j.crmeth.2021.100068)
Supplement: Table S1. Summary of statistical tests in all experiments described throughout the work, related to STAR Methods [file mmc4.xlsx]

## Sheet: Sheet1
	Figure	Description	Statistics	Significant?
	2C left	spots density	pearsonr R²=0.321036, p=1.03E-01	No
	2C right	spots density	pearsonr R²=0.480650, p=2.31E-01	No
	3F top	Peripheral fraction	Protein - Arhgdia v.s. Arhgdia CHX: t-test P_val=8.182e-03	Yes
		(CHX) 30%
			Protein - Pard3 v.s. Pard3 CHX: t-test, P_val=1.218e-01	No
	3F bottom	Degree of clustering	Protein - Arhgdia v.s. Arhgdia CHX: t-test P_val=6.742e-01	No
		(CHX)
			Protein - Pard3 v.s. pard3 CHX: t-test P_val=8.367e-02
				Yes
	5A left	Cytoplasmic total count	mRNA - Arhgdia/control v.s. Arhgdia/prrc2c_depleted: t-test P_val=8.672e-03	Yes
		(PRRC2C)
	5A right	Cytoplasmic total count	Protein - Arhgdia/control v.s. Arhgdia/prrc2c_depleted: t-test P_val=2.532e-05	Yes
		(PRRC2C)
	5B left	Degree of clustering mRNA	mRNA - Arhgdia/control v.s. Arhgdia/prrc2c_depleted: Mann-Whitney-Wilcoxon test smaller with Bonferroni correction P_val=8.617e-01	No
		(PRRC2C)
	5B right	Degree of clustering	Protein - Arhgdia/control v.s. Arhgdia/prrc2c_depleted:Mann-Whitney-Wilcoxon test smaller with Bonferroni correction, P_val=2.177e-05	Yes
		(PRRC2C)
	6D	Colocalization Score (Beta actin)	Beta Actin - mRNA vs Protein:	Yes
			Random permutation test, P_val= 7.9e-04
	6D	Colocalization Score (Arhgdia)	Arhgdia- mRNA vs Protein:	Yes
			Random permutation test, P_val= 6.62e-03
	6D	Colocalization Score (Gapdh)	Gapdh - mRNA vs Protein:	No
			Random permutation test, P_val=1.03e-01
	6D	Colocalization Score (Pard3)	Pard3 - mRNA vs Protein:	No
			Random permutation test, P_val= 4.16e-01
	7B top left	Centrality (Arhgdia/ nocodazole)	mRNA - Arhgdia v.s. Arhgdia nocodazole: t-test, P_val=1.212e-04	Yes
	7B top right	Centrality (Arhgdia/ nocodazole)	Protein - Arhgdia v.s. Arhgdia nocodazole: t-test, P_val=2.821e-02	Yes
	7B bottom left	Centrality (Pard3/ nocodazole)	mRNA - pard3 v.s. pard3 nocodazole: t-test, P_val=2.820e-22	Yes
	7B bottom right	Centrality (Pard3/ nocodazole)	Protein - pard3 v.s. pard3 nocodazole: t-test, P_val=2.696e-12	Yes
	7C top left	Peripheral fraction (Arhgdia/ nocodazole)	mRNA - Arhgdia v.s. Arhgdia nocodazole: t-test, P_val=2.293e-03	Yes
	7C top right	Peripheral fraction (Arhgdia/ nocodazole)	Protein - Arhgdia v.s. Arhgdia nocodazole: t-test, P_val=3.148e-03	Yes
	7C bottom left	Peripheral fraction (Pard3/ nocodazole)	mRNA - Pard3 v.s. Pard3 nocodazole: t-test, P_val=5.325e-01	No
	7C bottom right	Peripheral fraction (Pard3/ nocodazole)	Protein - Pard3 v.s. Pard3 nocodazole: t-test, P_val=3.363e-02	Yes
	7F top left	Colocalization Score (Arhgdia)	Arhgdia - mRNA vs Protein:	No
			Random permutation test, P_val=0.25
	7F top right	Colocalization Score (Arhgdia nocodazole)	Arhgdia nocodazole - mRNA vs Protein:	No
			Random permutation test, P_val=0.25
	7F bottom left	Colocalization Score (Pard3)	Pard3 - mRNA vs Protein:	Yes
			Random permutation test, P_val=0.0
	7F bottom right	Colocalization Score (Pard3 nocodazole)	Pard3 nocodazole - mRNA vs Protein:	No
			Random permutation test, P_val=0.75
	S2D top left	Peripheral fraction (CHX) 10%	mRNA - Arhgdia v.s. Arhgdia CHX: t-test, P_val=8.553e-01	No
				No
			mRNA - Pard3 v.s. Pard3 CHX: t-test, P_val=9.996.e-01
	S2D top right	Peripheral fraction (CHX) 30%	mRNA - Arhgdia v.s. Arhgdia CHX: t-test, P_val=3.534e-02	Yes
			mRNA - Pard3 v.s. Pard3 CHX: t-test, P_val=1.000e+00
				No
	S2D bottom left	Peripheral fraction (CHX) 10%	Protein - Arhgdia v.s. Arhgdia CHX: t-test, P_val=6.155e-01	No
			Protein - Pard3 v.s. Pard3 CHX: t-test, P_val=7.11e-01
				No
	S2D	Degree of clustering	mRNA - Arhgdia v.s. Arhgdia CHX: Mann-Whitney-Wilcoxon test smaller with Bonferroni correction, P_val=9.287e-02	Yes
		(CHX)
			mRNA - Pard3 v.s. Pard3 CHX: Mann-Whitney-Wilcoxon test smaller with Bonferroni correction, P_val=4.378e-01
				No
	S4C top left	Peripheral fraction (PRRC2C) 10%	mRNA - Arhgdia/control v.s. Arhgdia/prrc2c_depleted: t-test, P_val=2.991e-01	No
	S4C top right	Peripheral fraction (PRRC2C) 10%	Protein - Arhgdia/control v.s. Arhgdia/prrc2c_depleted: t-test, P_val=5.979e-06	Yes
	S4C bottom left	Peripheral fraction (PRRC2C) 30%	mRNA - Arhgdia/control v.s. Arhgdia/prrc2c_depleted: t-test, P_val=9.667e-01	No
	S4C bottom right	Peripheral fraction (PRRC2C) 30%	Protein - Arhgdia/control v.s. Arhgdia/prrc2c_depleted: t-test, P_val=1.794e-03	Yes
	S4D top	Centrality (PRRC2C)	mRNA - Arhgdia control vs prrc2c_depleted: t-test , P_val=1.269e-01	No
	S4D bottom	Centrality (PRRC2C)	Protein - Arhgdia control vs prrc2c_depleted: t-test, P_val=9.436e-03	Yes
	S4D	Cytoplasmic Spread (PRRC2C)	mRNA - Arhgdia control vs prrc2c_depleted: t-test , P_val=4.979e-01	No
	S4D	Cytoplasmic Spread (PRRC2C)	Protein - Arhgdia control vs prrc2c_depleted: t-test , P_val=7.127e-01	No
	S6A top left	Cytoplasmic total count	mRNA - Arhgdia v.s. Arhgdia nocodazole: t-test independent samples with Bonferroni correction, P_val=2.960e-01	No
		(Arhgdia/ nocodazole)
	S6A top right	Cytoplasmic total count	Protein - Arhgdia v.s. Arhgdia nocodazole: t-test independent samples with Bonferroni correction, P_val=4.848e-03	Yes
		(Arhgdia/ nocodazole)
	S6A middle left	Cytoplasmic total count	mRNA - pard3 v.s. pard3 nocodazole: t-test independent samples with Bonferroni correction, P_val=1.655e-03	Yes
		(Pard3/ nocodazole)
	S6A middle right	Cytoplasmic total count	Protein - pard3 v.s. pard3 nocodazole: t-test independent samples with Bonferroni correction, P_val=1.234e-16	Yes
		(Pard3/ nocodazole)
	S6A bottom left	Cytoplasmic total count	mRNA - Arhgdia_control v.s. Arhgdia CytoD: t-test independent samples with Bonferroni correction, P_val=7.999e-01	No
		(Arhgdia/CytoD)
	S6A bottom right	Cytoplasmic total count	Protein - Arhgdia control v.s. Arhgdia CytoD: t-test independent samples with Bonferroni correction, P_val=6.144e-05	Yes
		(Arhgdia/CytoD)
	S6B left	Centrality(Arhgdia/CytoD)	mRNA - Arhgdia control v.s. Arhgdia CytoD: t-test independent samples with Bonferroni correction, P_val=6.815e-01	No
	S6B right	Centrality (Arhgdia/CytoD)	Protein - Arhgdia control v.s. Arhgdia CytoD: t-test independent samples with Bonferroni correction, P_val=4.081e-01	No
	S6B	Cytoplasmic Spread (Arhgdia/CytoD)	mRNA - Arhgdia control v.s. Arhgdia CytoD: t-test independent samples with Bonferroni correction, P_val= 2.029e-01	No
	S6B	Cytoplasmic Spread (Arhgdia/CytoD)	Protein - Arhgdia control v.s. Arhgdia CytoD: t-test independent samples with Bonferroni correction, P_val=5.603e-02	Yes
	S6C left	Peripheral fraction (Arhgdia/CytoD)	mRNA - Arhgdia control v.s. Arhgdia CytoD: t-test independent samples with Bonferroni correction, P_val=3.286e-01	No
	S6C right	Peripheral fraction (Arhgdia/CytoD)	Protein - Arhgdia control v.s. Arhgdia CytoD: t-test independent samples with Bonferroni correction, P_val=4.515e-01	No
	Supplementary Table 1. Summary of statistical tests in all experiments described through the work.
